# Supplementary material for: Genome-encoded ABCF factors implicated in intrinsic antibiotic resistance in Gram-positive bacteria: VmlR2, Ard1 and CplR
Source: Nucleic Acids Res. 2023 Mar 23;51(9):4536–54. doi: 10.1093/nar/gkad193 (PMC10201436; doi:10.1093/nar/gkad193)
Supplement: gkad193_Supplemental_Files [file gkad193_supplemental_files.zip]

Archive with 3 entries (3 files):
- Obana_Supplementary_Information.pdf
- Supplementary_Table_1.xlsx
- Supplementary_Table_3.xlsx
