# Supplementary material for: Genome-encoded ABCF factors implicated in intrinsic antibiotic resistance in Gram-positive bacteria: VmlR2, Ard1 and CplR
Source: Nucleic Acids Res. 2023 Mar 23;51(9):4536–54. doi: 10.1093/nar/gkad193 (PMC10201436; doi:10.1093/nar/gkad193)
Supplement: gkad193_Supplemental_Files [file gkad193_supplemental_files.zip › Supplementary_Table_3.xlsx]

## Sheet:  MSA of CplR leader peptide 
Multiple sequence alignment of CplR leader peptide generated by uORF4u.

## Sheet:  MSA of VmlR leader peptide 
Multiple sequence alignment of VmlR leader peptide generated by uORF4u.

## Sheet:  MSA of VmlR2 leader peptide 
Multiple sequence alignment of VmlR2 leader peptide generated by uORF4u.

## Sheet:  MSA of LsaA leader peptide
Multiple sequence alignment of LsaA leader peptide generated by uORF4u.
